# Supplementary material for: Validity of the Cancer and Aging Research Group Predictive Tool in Older Japanese Patients
Source: Cancers (Basel). 2022 Apr 21;14(9):2075. doi: 10.3390/cancers14092075 (PMC9104937; doi:10.3390/cancers14092075)
Supplement: Supplementary file 1 [file cancers-14-02075-s001.zip]

Archive with 1 entries (1 files):
- cancers-1659454-supplementary.pdf
